# Supplementary material for: Mental health screening in unaccompanied asylum-seeking children: screening tool selection and feasibility in the UK National Health Service
Source: Prim Health Care Res Dev. 2025 Apr 10;26:e37. doi: 10.1017/S1463423624000586 (PMC12037346; doi:10.1017/S1463423624000586)
Supplement: Mohnani et al. supplementary material 1 — Mohnani et al. supplementary material [file S1463423624000586sup001.xlsx]

## Sheet: 21 studies
	21 studies
	Name	Author	Reason for exclusion after reading abstract
1	Screening tools for mental disorders amongst female refugees	Donnelly and Leavey, 2021
2	Mental health screening approaches: a scoping review	Magwood et al., 2022
3	Psychological Tests in Arabic: A Review of Methodological Practices and Recommendations for Future Use.	Zeinoun et al., 2022	Arabic tools
4	Health-related quality of life of refugees: a systematic review of studies using the WHOQOL-Bref instrument in general and clinical refugee populations in the community setting.	Gagliardi et al., 2021
5	Global Mental Health and Services for Migrants in Primary Care Settings in High-Income Countries: A Scoping Review.	Lu et al., 2020
6	Digital Health Applications in Mental Health Care for Immigrants and Refugees: A Rapid Review.	Liem et al., 2021	Digital tools only
7	Community-Based Healthcare for Migrants and Refugees: A Scoping Literature Review of Best Practices	Riza et al., 2020
8	Management of mental health conditions in refugee youth: An overview for the psychiatric-mental health nurse practitioner	Kameg et al., 2019
9	Clinical Tools Working at Home with Immigrants and Refugees.	Turner et al., 2019
10	The Assessment of Grief in Refugees and Post-conflict Survivors: A Narrative Review of Etic and Emic Research.	Killikelly et al., 2018	Tools focused on grief
11	Assessing trauma in a transcultural context: challenges in mental health care with immigrants and refugees.	Wylie et al., 2018
12	Mental Health of Refugees and Asylum Seekers: Assessment and Intervention.	Kronick, 2018
13	Psychiatric screening and interventions for minor refugees in Europe: an overview of approaches and tools.	Horlings and Hein, 2018
14	Measuring self-rated health status among resettled adult refugee populations to inform practice and policy - a scoping review.	Dowling et al., 2017
15	Systematic health screening of refugees after resettlement in recipient countries: a scoping review.	Hvass and Wejse, 2017
16	Assessing trauma and mental health in refugee children and youth: a systematic review of validated screening and measurement tools.	Gadeberg et al., 2017
17	Refugee trauma measurement: a review of existing checklists.	Sigvardsdotter, 2016
18	A systematic review of questionnaires measuring the health of resettling refugee women.	Gagnon et al., 2004
19	Identification of Need for Psychiatric Help Among Asylum Seekers	Gulbrandsen et al., 2004
20	Measuring trauma and health status in refugees: a critical review.	Hollifield et al., 2002
21	Insufficient cross-cultural adaptations and psychometric properties for many translated health assessment scales: a systematic review.	Uysal-Bozkir et al., 2013

## Sheet: 18 studies
	18 studies
	Name	Author	Reason for exclusion after reading full paper
1	Screening tools for mental disorders amongst female refugees	Donnelly and Leavey, 2021
2	Mental health screening approaches: a scoping review	Magwood et al., 2022
3	Health-related quality of life of refugees: a systematic review of studies using the WHOQOL-Bref instrument in general and clinical refugee populations in the community setting.	Gagliardi et al., 2021
4	Global Mental Health and Services for Migrants in Primary Care Settings in High-Income Countries: A Scoping Review.	Lu et al., 2020	Not relevant - describe mental health services in primary care
5	Community-Based Healthcare for Migrants and Refugees: A Scoping Literature Review of Best Practices	Riza et al., 2020	Not relevant - focus on best practices in healthcare for migrants and refugees
6	Management of mental health conditions in refugee youth: An overview for the psychiatric-mental health nurse practitioner	Kameg et al., 2019
7	Clinical Tools Working at Home with Immigrants and Refugees.	Turner et al., 2019
8	Assessing trauma in a transcultural context: challenges in mental health care with immigrants and refugees.	Wylie et al., 2018	Not relevant - interviews and focus groups around services in Ontario
9	Mental Health of Refugees and Asylum Seekers: Assessment and Intervention.	Kronick, 2018	Not relevant - summary of evidence in assessment and treatment of refugees
10	Psychiatric screening and interventions for minor refugees in Europe: an overview of approaches and tools.	Horlings and Hein, 2018
11	Measuring self-rated health status among resettled adult refugee populations to inform practice and policy - a scoping review.	Dowling et al., 2017
12	Systematic health screening of refugees after resettlement in recipient countries: a scoping review.	Hvass and Wejse, 2017	Not relevant - focus on variation in refugee screening globally, mostly for ID/NCD
13	Assessing trauma and mental health in refugee children and youth: a systematic review of validated screening and measurement tools.	Gadeberg et al., 2017
14	Refugee trauma measurement: a review of existing checklists.	Sigvardsdotter, 2016
15	A systematic review of questionnaires measuring the health of resettling refugee women.	Gagnon et al., 2004
16	Identification of Need for Psychiatric Help Among Asylum Seekers	Gulbrandsen et al., 2004
17	Measuring trauma and health status in refugees: a critical review.	Hollifield et al., 2002
18	Insufficient cross-cultural adaptations and psychometric properties for many translated health assessment scales: a systematic review.	Uysal-Bozkir et al., 2013

## Sheet: 13 studies
	13 studies
	Name	Author	Tools described within study
1	Screening tools for mental disorders amongst female refugees	Donnelly & Leavey, 2021	Hopkins Symptoms Checklist 25 (HSCL-25); 12-Short Form health survey questionnaire (SF-12); Harvard Trauma Questionnaire (HTQ); Refugee Health Screener-15 (RHS-15); Cambodian Somatic Symptom and Syndrome Inventory (CSSI); Self-Reporting Questionnaire (SRQ- 20); Self-Reporting Questionnaire-Suicidal ideation and Behaviour (SRQ-SIB); Postpartum Depression Predictor Inventory Revised (PDPI-R); Inter…
2	Mental health screening approaches: a scoping review	Magwood et al., 2022	Family Peer Relationship Questionnaire, Arabic version (A-FPRQ); Unaccompanied Migrant Minors Questionnaire (AEGIS-Q); Al-Obaidi et al. DSM-based non-validated questionnaire; Arab Acculturation Scale; Alcohol, Smoking and Substance Involvement Screening Test (ASSIST); Best Interests of the Child (BIC-Q); Brief Symptom Inventory-18 (BSI-18); Child Behaviour Checklist (CBCL); Child Health Questionn…
3	Health-related quality of life of refugees: a systematic review of studies using the WHOQOL-Bref instrument in general and clinical refugee populations in the community setting.	Gagliardi et al., 2021	WHOQOL-Bref
4	Management of mental health conditions in refugee youth: An overview for the psychiatric-mental health nurse practitioner	Kameg, 2019	Child behaviour checklist; PSL (Paediatric symptom checklist); Patient health quesionnaire for adolescents; Screen for child anxiety related emotional disorders
5	Clinical Tools Working at Home with Immigrants and Refugees.	Turner et al., 2019	SDQ; PHQ2/9; ASQ-SE; SWYC; Paediatric symptom checlist; RHS-15
6	Psychiatric screening and interventions for minor refugees in Europe: an overview of approaches and tools.	Horlings and Hein, 2018	CBCL; Caregiver version; TRF; HSCL-37A; RATS; UCLA PTSD Index; PTSS-C; CPSS-I; IES
7	Measuring self-rated health status among resettled adult refugee populations to inform practice and policy - a scoping review.	Dowling et al., 2017	Medical Outcomes Study Short Form - Ware & Sherbourne (1992); WHO Quality of Life-BREF - WHO (1998); New Mexico Refugee Symptom Checklist-121 - Hollifield et al. (2009); Personal Wellbeing Index - Cummins (2003); World Health Organisation Disability Assessment Schedule 2.0 - WHO (2004); Hopkins Symptom Checklist-25 - Mollica et al. (1987); General Health Questionnaire - Goldberg & Blackwell (1970…
8	Assessing trauma and mental health in refugee children and youth: a systematic review of validated screening and measurement tools.	Gadeberg et al., 2017	CBCL; CPSS-I; HSCL-37A; RATS; UCLA PTSD-Index; PTSS-C; IES
9	Refugee trauma measurement: a review of existing checklists.	Sigvardsdotter et al., 2016	Communal Traumatic Events Inventory (CTEI); Comprehensive Trauma Inventory; Harvard Trauma Questionnaire; Posttraumatic Stress Diagnostic Scale (PDS); Stressful Life Events Screening Questionnaire (SLESQ); Traumatic Life Events Questionnaire; War Trauma Questionnaire (WTQ); War Trauma Scale (WTS)
10	A systematic review of questionnaires measuring the health of resettling refugee women.	Gagnon & Tuck., 2004	Acculturation Rating Scale (DARS); Acculturation Scale; Acculturative stress scale; Acculuturation stresses index; Americal international relations scale (AIRS); Amritsar Depression Inventory; Anxiety disorders interview schedule (ADIS-R); Beck Depression Inventory; Brief Symptom Inventory (BSI); CAPS-I; CES-D; Composite International Diagnostic Interview (CIDI); Coping Resources inventory for st…
11	Identification of Need for Psychiatric Help Among Asylum Seekers	Gulbrandsen et al., 2004	Harvard Trauma Questionnaire; Hopkins Symptom Checklist-25; Post-Traumatic Symptom Scale-16
12	Measuring trauma and health status in refugees: a critical review.	Hollifield et al., 2002	Harvard Trauma Questionnaire; Vietnamese Depression Scale; Unnamed, Bolton; Resettlement Stressor Scale; War Trauma Scale; Unnamed, Beiser and Fleming; Post-Migration Living Difficulities Scale; Unnamed, Ekblad et al; Unnamed, Weine et al; Survivor of Torture Assessment Record; Unnamed, McCloskey; Unnamed, Cunningham and Cunningham; Hopkins Symptom Checklist-25; Beck Depression Inventory; Impact …
13	Insufficient cross-cultural adaptations and psychometric properties for many translated health assessment scales: a systematic review.	Uysal-Bozkir et al., 2013	Geriatric Depression Scale; Hospital Anxiety and Depression Scale; Hamilton Depression Rating Scale; Center for Epidemiological Studies Depression Scale; Beck Depression Inventory; Composite International Diagnostic Interview; Cornell Medical Index; SCID-I; General Health Questionnaire

## Sheet: All Tools Listed
	All tools described across 13 included studies (colour-coded)
	n = 295
	12-Short Form health survey questionnaire (SF-12)
	Acculturation Attitute Scale
	Acculturation Rating Scale (DARS)
	Acculturation Scale
	Acculturative stress scale
	Acculuturation stresses index
	Afghan Symptom Checklist - Miller et al. (2006)
	Al-Obaidi et al. DSM-based non-validated questionnaire
	Alcohol, Smoking and Substance Involvement Screening Test (ASSIST)
	Americal international relations scale (AIRS)
	Amritsar Depression Inventory
	Annihilation Anxiety Scale - Kira et al. (2012)
	Anxiety disorders interview schedule (ADIS-R)
	Arab Acculturation Scale
	ASQ-SE
	Augmented Anxiety Sensitivity Index -Hinton et al. (2006)
	Beck Anxiety Inventory - Beck (1988)
	Beck Depression Inventory
	Beck Depression Inventory
	Beck Depression Inventory
	Beck Depression Inventory - Beck (1961)
	Best Interests of the Child (BIC-Q)
	Brief Symptom Inventory (BSI)
	Brief Symptom Inventory-18 (BSI-18)
	Cambodian Somatic Symptom & Syndrome Inventory - Hinton et al. (2013)
	Cambodian Somatic Symptom and Syndrome Inventory (CSSI)
	CAPS-I
	Caregiver version
	CBCL
	CBCL
	Center for Epidemiological Studies Depression Scale
	Center for Epidemiological Studies Depression Scale (CES-D)
	Centre for Epidemiologic Studies-Depression Scale - Radloff et al. (1977)
	CES-D
	Child behaviour checklist
	Child Behaviour Checklist (CBCL)
	Child Health Questionnaire (CHQ)
	Children’s Revised Impact of Event Scale (CRIES-8)
	Civilian version of the PTSD Checklist (PCL-C)
	Clinician-rated Health of the Nation Child and Adolescent Outcome Scores (HoNOSCA)
	Clinician-rated Health of the Nation Outcome Scores (HoNOS)
	Communal Traumatic Events Inventory (CTEI)
	Communal Traumatic Experiences Inventory (CTEI)
	Composite International Diagnostic Interview
	Composite International Diagnostic Interview (CIDI)
	Comprehensive Trauma Inventory
	Comprehensive Trauma Inventory-104 - Hollifield et al. (2005)
	Cook et al. author deveoped interview
	Coping Resources inventory for stress (CRIS)
	Cornell Medical Index
	Cornell Medical Index
	Cornell Medical Index
	CPSS-I
	CPSS-I
	Cumulative Trauma Disorder Scale - Kira et al. (2012)
	Demands of Immigration Scale
	Depression scale, unnamed
	Depression, Anxiety Stress Scale - Lovibond & Lovibond (1995)
	Diagnostic Interview Schedule (NMH)
	Digital Communication Assistance Tool (DCAT)
	Dissociative Experiences Scale - Carlson & Putnam (1986)
	Dissociative Experiences Scale (DES)
	DSM-IIIR PTSD checklist
	Echele de Contact et de Participation
	Edinburgh Postnatal Depression
	Edinburgh Postnatal Depression Scale (EPDS)
	Edinburgh Postnatal Depression Scale (EPDS)
	Essen Trauma Inventory (ETI)
	Experiences of discrimination and racism questionnaire
	Eytan et al. (2002) author-developed interview
	Family Assessment Device (FAD)
	Family assessment device (FAD)
	Family Peer Relationship Questionnaire, Arabic version (A-FPRQ)
	Family+friend support scale
	GB
	Geltman et al. author-developed ad-hoc assessment
	General Health Questionnaire
	General Health Questionnaire - Goldberg & Blackwell (1970)
	General Health Questionnaire (GHQ-28)
	General Perceived Self-Efficacy Scale - Schwarzer & Jerusalem (1995)
	Generalized Anxiety Disorder 7 (GAD-7)
	Geriatric Depression Scale
	GHQ-12
	GHQ-28
	GHQ-30
	Global Assessment of Functioning Scale (DSM-IV)
	Global Mental Health Assessment Tool (GMHAT)
	HADStress - Westermeyer et al. (2010)
	Hamilton Depression Rating Scale
	Hamilton Depression Rating Scale
	Harvard Trauma Questionnaire
	Harvard Trauma Questionnaire
	Harvard Trauma Questionnaire
	Harvard Trauma Questionnaire
	Harvard Trauma Questionnaire -Mollica et al. (1992)
	Harvard Trauma Questionnaire (HTQ)
	Harvard Trauma Questionnaire (HTQ)
	Hassles inventory
	Hassles Scale
	Health Leaflet -Sondergaard et al. (2003)
	Health Leaflet (HL)
	Health Opinion Survey
	Health Opinion Survey (HOS)
	Hollingshead scale
	Home
	Home, Education/Eating, Activities, Drugs, Sexuality, Suicide/mental health (HEADSS) Questionnaire
	Hopkins Symptom Checklist-25
	Hopkins Symptom Checklist-25
	Hopkins Symptom Checklist-25 - Mollica et al. (1987)
	Hopkins Symptom Checklist-25 (HSCL-25)
	Hopkins Symptoms Checklist 25 (HSCL-25)
	Hospital Anxiety & Depression Scale - Zigmond & Snaith (1983)
	Hospital Anxiety and Depression Scale
	Hospital Anxiety and Depression Scale (HADS)
	HSCL-25
	HSCL-37A
	HSCL-37A
	ICD-11 International Trauma Questionnaire (ITQ)
	IES
	IES
	Impact of Event Scale (IES-22)
	Impact of Events Scale
	Impact of Events Scale-Revised - Horowitz et al. (1979)
	Interactive Computer-Assisted Client Assessment Survey (iCCAS)
	Internal-external locus of control scale
	Internalized Stigma of Mental Illness Scale - Ristcher et al. (2003)
	Interpersonal Support Evaluation Checklist (ISEL)
	Inventory of socially supportive behaviours
	Inventory to Diagnose Depression
	Kaltenbach et al. author-developed questionnaire
	Karen Mental Health Screener
	Karen Mental Health Screener
	Kennedy et al. author-developed tool
	Kessler Psychological Scale - Kessler & Mroczek (1994)
	Langner Index
	Life events and social history questionnaire
	Life Events Checklist (LEC-5)
	Life satisfaction scale
	Loutan et al. author-developed questionnaire
	Majority Attitutes Scale
	Marin Acculturation Scale
	Mastery scale
	Measure de stress psyhologique
	Measures global self esteem
	Medical Outcomes Study Short Form - Ware & Sherbourne (1992)
	Medical Outcomes Study Short Form-20 (SF-20)
	Mental Health Inventory - Veit & Ware (1983)
	MINI International Neuropsychiatric Interview
	Mini International Neuropsychiatric Interview (MINI)
	Mini International Neuropsychiatric Interview for Children and Adolescents (MINI-KID)
	Minnesota Multiphasic Personality Inventory-2 and Minnesota Multiphasic Personality Inventory-2-RF - Tellegen & Ben-Porath (2008)
	Monash Health Psychosocial Needs Assessment (Psychosocial Screening Tool)
	Montgomery-Asberg Depression Scale (MADRS)
	Multi-Adaptive Psychological Screening Software (MAPSS)
	Multidimensional Scale of Perceived Social Support (MSPSS)
	Multidimensional scale of perceived social support (MSPSS)
	NCASF
	NCAST
	New Mexico Refugee Symptom Checklist-121 - Hollifield et al. (2009)
	Nikendei et al. author-developed interviews
	Norbeck Social Support Questionnaire
	Ovitt et al. author-developed client questionnaire
	Paediatric symptom checklist
	Parentification Inventory (PI)
	Patient health quesionnaire for adolescents
	Patient Health Questionnaire - Spitzer & Williams (1994)
	Patient Health Questionnaire (PHQ-2)
	Patient Health Questionnaire (PHQ-8)
	Patient Health Questionnaire (PHQ-9)
	Patient Health Questionnaire—Panic Disorders (PHQ-PD)
	PC-PTSD-5
	PCL-90
	Perceived Immigration Related Stressors Scale (PIRSS)
	Perceived prejudice scale, unnamed
	Perceived stress scale
	Personal Resource Questionnaire-85 (PRQ85)
	Personal Wellbeing Index - Cummins (2003)
	PHQ2/9
	Post Migration Living Difficulties Scale - Silove et al. (1998)
	Post migration stressors
	Post Traumatic Growth Inventory - Tedeschi & Calhoun (1996)
	Post Traumatic Inventory
	Post-Migration Living Difficulities Scale
	Post-Migration Living Difficulties Checklist (PMLDC)
	Post-Traumatic Symptom Scale-16
	Postpartum Depression Predictor Inventory Revised (PDPI-R)
	Posttraumatic Diagnostic Scale (PDS)
	Posttraumatic Diagnostic Scale (PDS) -- Foa et al. (1996)
	Posttraumatic Stress Diagnostic Scale (PDS)
	Posttraumatic Stress Disorder Interview for Vietnamese Refugees - Doa et al. (2012)
	Posttraumatic Symptom Disorder Checklist - Weathers et al. (1993)
	Posttraumatic Symptom Scale - Holen et al. (1983)
	Posttraumatic Symptom Scale (PTSS-10-70)
	Posttraumatic Symptom Scale-10
	Premigration stressors index
	Present State Examination (PSE)
	Primary Care Behavioural Health Screener
	Primary Care Post-Traumatic Stress Disorder Screen - Prins et al. (2003)
	Primary Care PTSD-4 (PC-PTSD-4)
	Process of Recognition and Orientation of Torture Victims in European Countries to Facilitate Care and Treatment (PROTECT) Questionnaire
	Providing Online Resource and Trauma Assessment’ (PORTA)
	PSL
	PTSD Checklist for DSM-5 (PCL-5)
	PTSD symptom scale
	PTSD Symptoms Scale (PSS)
	PTSS-C
	PTSS-C
	Quick Inventory of Depressive Symptomatology (QIDS),
	RATS
	RATS
	Reactions of Adolescents on Traumatic Stress (RATS)
	Refugee Health Screener-13 (RHS-13)
	Refugee Health Screener-15 -- Hollifield et al. (2013)
	Refugee Health Screener-15 (RHS-15)
	Refugee Health Screener-15 (RHS-15)
	Refugee Trauma History Checklist (RTHC)
	Resettlement Stressor Scale
	Resettlement Stressor Scale - Clarke et al. (1993)
	Resilience Scale
	Resilience scale
	RHS-15
	Rosenberg self-esteem scale (RSES)
	S-DAS
	Savin et al. author-developed checklist derived from the DSM-IV
	SCID
	SCID-I
	SCL-90-R
	SCL-90R
	Screen for child anxiety related emotional disorders
	SDQ
	Self-rated Kessler 10 (K-10)
	Self-Reporting Questionnaire - WHO (1995)
	Self-Reporting Questionnaire (SRQ- 20)
	Self-Reporting Questionnaire-Suicidal ideation and Behaviour (SRQ-SIB)
	Sense of coherence scale
	Sense of Coherence scale (SoC-13)
	SF-10
	SF-12
	SF-30
	Shannon et al. author-developed questionnaire
	Sheehan Disability Inventory - Sheehan (1983)
	Shyness scale
	Social readjustment rating questionnaire (SRRQ)
	Social readjustment rating scale (SRRS)
	Social Support Network Inventory (SSNI)
	Social support scale
	Sondergaard et al. (2001) author-developed questionnaire
	Spielberg State Trait Personality Inventory (STPI)
	Spielberg state-trait anxiety inventory (STAI)
	STAR-MH
	Strength and Difficulty Questionnaire (SDQ)
	Stressful Life Events (SLE)
	Stressful Life Events Screening Questionnaire (SLESQ)
	Structured Clinical Interview for DSM-IV (SCID)
	Survey of Chinese American Stress and Health
	Survivor of Torture Assessment Record
	SWYC
	Symptom Checklist-90 - Derogatis & Cleary (1977)
	Symptom-Checklist-90
	Talbieh Brief Distress Inventory
	Total Depression Inventory (TDI)
	Trauma Exposure Questionnaire by Nickerson et al.
	Traumatic Life Events Questionnaire
	Traumatic Life Events Questionnaire - Kubany (2000)
	TRF
	UCLA PTSD Index
	UCLA PTSD-Index
	Unaccompanied Migrant Minors Questionnaire (AEGIS-Q)
	Unnamed, Beiser and Fleming
	Unnamed, Bolton
	Unnamed, Cunningham and Cunningham
	Unnamed, Ekblad et al
	Unnamed, McCloskey
	Unnamed, Weine et al
	Vietnamese Depression Scale
	Vietnamese Depression Scale -Kinzie et al. (1982)
	Vietnamese Depression Scale (VDS)
	Vietnamese Depression Scale/Lao Depression Scale (VDS)
	Vietnamese PTSD scale
	Vignettes of Local Terms and Concepts (VOLTAC)
	War Trauma Questionnaire (WTQ)
	War Trauma Scale
	War Trauma Scale -Clarke et al. (1993)
	War Trauma Scale (WTS)
	War Trauma Scale (WTS)
	WHO General Health Questionnaire
	WHO Quality of Life-BREF - WHO (1998)
	WHO-5
	WHOQOL-Bref
	WHO-UNHCR Assessment Schedule of Serious Symptoms in Humanitarian Settings- Individual Interview (WASSS- I)
	WHO-UNHCR Assessment Schedule of Serious Symptoms in Humanitarian Settings-Household Interviews (WASSS-H)
	World Health Organisation Disability Assessment Schedule 2.0 - WHO (2004)
	World Health Organization PTSD screener
	World Health Organization Quality of Life Brief Version (WHOQOL-Bref)
	Zung Scale for Depression

## Sheet: Duplicates removed
	All tools with duplicates and alternative versions removed
	n = 198
	Tool		Measurement focus	Trauma and mood
	12-Short Form health survey questionnaire (SF-12)		Depression, anxiety, disruptive behaviour disorders	No
	Acculturation Attitute Scale		Acculturation	No
	Acculturation Rating Scale (DARS)		Acculturation	No
	Acculturation Scale		Acculturation	No
	Acculturative stress scale		Acculturation	No
	Acculuturation stresses index		Acculturation	No
	Afghan Symptom Checklist - Miller et al. (2006)		Distress in conflict and postconflict situations - https://www.drkenmiller.org/Ken_Miller,_Ph.D./Articles_files/Afghan%20Symptom%20Checklist.pdf	No
	Al-Obaidi et al. DSM-based non-validated questionnaire		Not relevant, administered to professionals - Depression, PTSD	No
	Alcohol, Smoking and Substance Involvement Screening Test (ASSIST)		Substance use disorder	No
	Americal international relations scale (AIRS)		Discrimination, acculturation	No
	Amritsar Depression Inventory		Depression	No
	Annihilation Anxiety Scale - Kira et al. (2012)		Trauma/PTSD	No
	Anxiety disorders interview schedule (ADIS-R)		Anxiety	No
	Arab Acculturation Scale		PTSD, depression, OTHER	Yes
	ASQ-SE		Social and emotional development	No
	Augmented Anxiety Sensitivity Index -Hinton et al. (2006)		Anxiety sensisitivity	No
	Beck Anxiety Inventory - Beck (1988)		Anxiety	No
	Beck Depression Inventory		Depression	No
	Best Interests of the Child (BIC-Q)		Disruptive behaviour disorders, depression	No
	Brief Symptom Inventory (BSI)		General mental health	Yes
	Cambodian Somatic Symptom and Syndrome Inventory (CSSI)		degree of being bothered by somatic symptoms and cultural syndromes	No
	CAPS-I		PTSD	No
	Caregiver version		Not relevant - to caregivers	No
	CES-D		Depression	No
	Child Behaviour Checklist (CBCL)		PTSD	No
	Child Health Questionnaire (CHQ)		Other	No
	Children’s Revised Impact of Event Scale (CRIES-8)		PTSD	No
	Civilian version of the PTSD Checklist (PCL-C)		PTSD	No
	Clinician-rated Health of the Nation Child and Adolescent Outcome Scores (HoNOSCA)		Mental health and social functioning	No
	Clinician-rated Health of the Nation Outcome Scores (HoNOS)		Mental and social health	No
	Communal Traumatic Experiences Inventory (CTEI)		PTSD, depression	Yes
	Composite International Diagnostic Interview (CIDI)		Structured diagnostic interview designed for assessment of mental disorders - https://apps.who.int/iris/bitstream/handle/10665/62036/WHO_MNH_95.1.pdf	Yes
	Comprehensive Trauma Inventory-104 - Hollifield et al. (2005)		Trauma/PTSD	No
	Cook et al. author deveoped interview		Other	No
	Coping Resources inventory for stress (CRIS)		General stress	No
	Cornell Medical Index		General health	No
	CPSS-I		PTSD	No
	Cumulative Trauma Disorder Scale - Kira et al. (2012)		Trauma/PTSD	No
	Demands of Immigration Scale		Discrimination	No
	Depression scale, unnamed		Depression	No
	Depression, Anxiety Stress Scale - Lovibond & Lovibond (1995)		Depression, anxiety and stress	No
	Diagnostic Interview Schedule (NMH)		Traumatic experiences, depression, PTSD	Yes
	Digital Communication Assistance Tool (DCAT)		PTSD, depression, anxiety, substance use disorder, disruptive behaviour disorders, somatoform disorders, OTHER	Yes
	Dissociative Experiences Scale - Carlson & Putnam (1986)		Trauma/PTSD	No
	DSM-IIIR PTSD checklist		PTSD	No
	Echele de Contact et de Participation		Acculturation	No
	Edinburgh Postnatal Depression		Postpartum depression	No
	Essen Trauma Inventory (ETI)		Trauma	No
	Experiences of discrimination and racism questionnaire		Discrimination	No
	Eytan et al. (2002) author-developed interview		Health conditions, presence of symptoms and previous exposure to trauma	Yes
	Family assessment device (FAD)		Social support/social isolation	No
	Family Peer Relationship Questionnaire, Arabic version (A-FPRQ)		Other	No
	Family+friend support scale		Social support/social isolation	No
	GB		Other	No
	Geltman et al. author-developed ad-hoc assessment		Emotionally traumatic exposures	No
	General Health Questionnaire - Goldberg & Blackwell (1970)		Psychological distress	No
	General Perceived Self-Efficacy Scale - Schwarzer & Jerusalem (1995)		assess optimistic self-beliefs to cope	No
	Generalized Anxiety Disorder 7 (GAD-7)		Anxiety	No
	Geriatric Depression Scale		Depression	No
	Global Assessment of Functioning Scale (DSM-IV)		Other	No
	Global Mental Health Assessment Tool (GMHAT)		Anxiety, depression, substance use disorders, disruptive behaviour disorders	No
	HADStress - Westermeyer et al. (2010)		Trauma/PTSD	No
	Hamilton Depression Rating Scale		Depression	No
	Harvard Trauma Questionnaire		Traumatic experiences,somatization, PTSD	No
	Hassles inventory		General stress	No
	Health Leaflet -Sondergaard et al. (2003)		Trauma/PTSD	No
	Health Opinion Survey (HOS)		Depression, general mental health, anxiety	No
	Hollingshead scale		SES	No
	Home		Maternal child interaction	No
	Home, Education/Eating, Activities, Drugs, Sexuality, Suicide/mental health (HEADSS) Questionnaire		Issues in adolescents' lives	No
	Hopkins Symptom Checklist-25 - Mollica et al. (1987)		Anxiety and depression	No
	Hospital Anxiety & Depression Scale - Zigmond & Snaith (1983)		Anxiety and depression	No
	ICD-11 International Trauma Questionnaire (ITQ)		PTSD	No
	Impact of Events Scale		PTSD	No
	Impact of Events Scale-Revised - Horowitz et al. (1979)		Trauma/PTSD	No
	Interactive Computer-Assisted Client Assessment Survey (iCCAS)		Common Mental Disorders (CMDs) which incorporates PTSD, generalized anxiety disorders, panic disorders, phobias, social anxiety disorder and obsessive–compulsive disorder (OCD	Yes
	Internal-external locus of control scale		Generalized expectancies for internal versus external control of reinforcement.	No
	Internalized Stigma of Mental Illness Scale - Ristcher et al. (2003)		Self-stigma	No
	Interpersonal Support Evaluation Checklist (ISEL)		Other	No
	Inventory of socially supportive behaviours		Social support/social isolation	No
	Inventory to Diagnose Depression		Depression	No
	Kaltenbach et al. author-developed questionnaire		Daily functioning	No
	Karen Mental Health Screener		PTSD/depression	Yes
	Kennedy et al. author-developed tool		Depression, anxiety, PTSD	Yes
	Kessler Psychological Scale - Kessler & Mroczek (1994)		Anxiety and depression	No
	Langner Index		psychological distress and need for treatment	No
	Life events and social history questionnaire		Migration history	No
	Life Events Checklist (LEC-5)		Other	No
	Life satisfaction scale		Life satisfaction	No
	Loutan et al. author-developed questionnaire		Anxiety, depression, PTSD, traumatic events	Yes
	Majority Attitutes Scale		Acculturation	No
	Marin Acculturation Scale		Acculturation	No
	Mastery scale		General stress	No
	Measure de stress psyhologique		General stress	No
	Measures global self esteem		Self-esteem	No
	Medical Outcomes Study Short Form-20 (SF-20)		General health	No
	Mental Health Inventory - Veit & Ware (1983)		Anxiety, depression, behavioral control, positive affect, and general distress	No
	MINI International Neuropsychiatric Interview		Depression, anxiety, substance use disorders, disruptive behaviour disorders, PTSD, somatoform disorders	Yes
	Mini International Neuropsychiatric Interview for Children and Adolescents (MINI-KID)		Depression, anxiety, substance use disorders, disruptive behaviour disorders, PTSD, somatoform disorders	Yes
	Minnesota Multiphasic Personality Inventory-2 and Minnesota Multiphasic Personality Inventory-2-RF - Tellegen & Ben-Porath (2008)		Trauma/PTSD	No
	Monash Health Psychosocial Needs Assessment (Psychosocial Screening Tool)		Other	No
	Montgomery-Asberg Depression Scale (MADRS)		Depression	No
	Multi-Adaptive Psychological Screening Software (MAPSS)		Depression, PTSD	Yes
	Multidimensional scale of perceived social support (MSPSS)		Social support/social isolation	No
	NCASF		Maternal child interaction	No
	NCAST		Maternal child interaction	No
	New Mexico Refugee Symptom Checklist-121 - Hollifield et al. (2009)		PTSD and depression and other physical health stuff	Yes
	Nikendei et al. author-developed interviews		Substance use	No
	Norbeck Social Support Questionnaire		Health status	No
	Ovitt et al. author-developed client questionnaire		Other	No
	Paediatric symptom checklist		Depression/anxiety - https://www.massgeneral.org/psychiatry/treatments-and-services/pediatric-symptom-checklist	No
	Parentification Inventory (PI)		Other	No
	Patient health quesionnaire for adolescents		Depression	No
	Patient Health Questionnaire - Spitzer & Williams (1994)		Depression	No
	Patient Health Questionnaire—Panic Disorders (PHQ-PD)		Panic symptoms	No
	PC-PTSD-5		PTSD	No
	PCL-90		Trauma/PTSD	No
	Perceived Immigration Related Stressors Scale (PIRSS)		General stress	No
	Perceived prejudice scale, unnamed		Discrimination	No
	Perceived stress scale		General stress	No
	Personal Resource Questionnaire-85 (PRQ85)		Social support/social isolation	No
	Personal Wellbeing Index - Cummins (2003)		General Health	No
	Post Migration Living Difficulties Scale - Silove et al. (1998)		Trauma/PTSD	No
	Post migration stressors		General stress	No
	Post Traumatic Growth Inventory - Tedeschi & Calhoun (1996)		Trauma/PTSD	No
	Post-Traumatic Symptom Scale-16		PTSD but Trauma and health status (mental) in Review 6	No
	Postpartum Depression Predictor Inventory Revised (PDPI-R)		Postpartum depression	No
	Posttraumatic Diagnostic Scale (PDS) -- Foa et al. (1996)		Trauma/PTSD	No
	Posttraumatic Stress Disorder Interview for Vietnamese Refugees - Doa et al. (2012)		Trauma/PTSD	No
	Posttraumatic Symptom Disorder Checklist - Weathers et al. (1993)		Trauma/PTSD	No
	Posttraumatic Symptom Scale - Holen et al. (1983)		Trauma/PTSD	No
	Premigration stressors index		General stress	No
	Present State Examination (PSE)		PTSD, psychiatric disorders	No
	Primary Care Behavioural Health Screener		Behavioural health problems	No
	Primary Care Post-Traumatic Stress Disorder Screen - Prins et al. (2003)		Trauma/PTSD	No
	Primary Care PTSD-4 (PC-PTSD-4)		PTSD	No
	Process of Recognition and Orientation of Torture Victims in European Countries to Facilitate Care and Treatment (PROTECT) Questionnaire		PTSD, depression	Yes
	Providing Online Resource and Trauma Assessment’ (PORTA)		Trauma, depression, anxiety, behavioural problems, self-harm/suicidality	Yes
	PTSD Checklist for DSM-5 (PCL-5)		PTSD	No
	PTSD Symptoms Scale (PSS)		PTSD	No
	PTSS-C		PSD	No
	Quick Inventory of Depressive Symptomatology (QIDS),		Depression symptoms	No
	RATS		PTSD	No
	Refugee Health Screener-15 -- Hollifield et al. (2013)		Common Mental Disorders	Yes
	Resettlement Stressor Scale - Clarke et al. (1993)		Trauma/PTSD	No
	Resilience scale		General stress	No
	Rosenberg self-esteem scale (RSES)		Self-worth	No
	S-DAS		Disruptive behaviour disorders, other	No
	Savin et al. author-developed checklist derived from the DSM-IV		Depression, anxiety, PTSD	Yes
	SCID		Depression	No
	Screen for child anxiety related emotional disorders		Anxiety disorders	No
	Self-rated Kessler 10 (K-10)		Other	No
	Self-Reporting Questionnaire - WHO (1995)		Major depression, anxiety disorders or suicidality	No
	Self-Reporting Questionnaire-Suicidal ideation and Behaviour (SRQ-SIB)		Common Mental Disorders (CMDs) which incorporates PTSD, generalized anxiety disorders, panic disorders, phobias, social anxiety disorder and obsessive–compulsive disorder (OCD	Yes
	Sense of coherence scale		Measures of resilience	No
	SF-10		Depression, anxiety, somatoform disorders, disruptive behaviour disorders, other	No
	Shannon et al. author-developed questionnaire		Depression, PTSD, other	Yes
	Sheehan Disability Inventory - Sheehan (1983)		Impairment in work/school, social and family life	No
	Shyness scale		Anxiety	No
	Social readjustment rating questionnaire (SRRQ)		General stress	No
	Social readjustment rating scale (SRRS)		General stress	No
	Social Support Network Inventory (SSNI)		Social support/social isolation	No
	Social support scale		Social support/social isolation	No
	Sondergaard et al. (2001) author-developed questionnaire		PTSD, Anxiety, Depression, OTHER	Yes
	Spielberg State Trait Personality Inventory (STPI)		Anxiety	No
	Spielberg state-trait anxiety inventory (STAI)		Anxiety	No
	STAR-MH		Depression, PTSD	Yes
	Strength and Difficulty Questionnaire (SDQ)		Other	No
	Stressful Life Events (SLE)		Other	No
	Survey of Chinese American Stress and Health		General health and general mental health	?no
	Survivor of Torture Assessment Record		Trauma/physical/social loss - https://link.springer.com/content/pdf/10.1007/BF02110654.pdf	No
	SWYC		Developmental-behavioral disorders to Under 5s	No
	Symptom Checklist-90 - Derogatis & Cleary (1977)		Somatization, Obsessive Compulsive Disorder, Interpersonal Sensitivity, Depression, Anxiety, Hostility, Phobic Anxiety, Paranoid Ideation, and Psychoticism	No
	Talbieh Brief Distress Inventory		Depression, anxiety, general stress	No
	Total Depression Inventory (TDI)		Depression	No
	Trauma Exposure Questionnaire by Nickerson et al.		PTSD	No
	Traumatic Life Events Questionnaire - Kubany (2000)		Trauma/PTSD	No
	TRF (Teacher's report form)		Not relevant - to teachers	No
	UCLA PTSD-Index		PTSD symptoms	No
	Unaccompanied Migrant Minors Questionnaire (AEGIS-Q)		Other	No
	Unnamed, Beiser and Fleming		Mental health status	No
	Unnamed, Bolton		Mental health status	No
	Unnamed, Cunningham and Cunningham		Trauma and torture	No
	Unnamed, Ekblad et al		Health status and quality of life	No
	Unnamed, McCloskey		Trauma and health status (mental)	Yes
	Unnamed, Weine et al		Quality of care provided	No
	Vietnamese Depression Scale/Lao Depression Scale (VDS)		Depression	No
	Vietnamese PTSD scale		PTSD	No
	Vignettes of Local Terms and Concepts (VOLTAC)		Household representative - not relevant	No
	War Trauma Scale		Trauma	No
	WHO General Health Questionnaire		Psychological health status	No
	WHO Quality of Life-BREF - WHO (1998)		General Health	No
	WHO-5		Social Well-Being	No
	WHO-UNHCR Assessment Schedule of Serious Symptoms in Humanitarian Settings- Individual Interview (WASSS- I)		Severe distress or impaired functioning - https://bmcpsychiatry.biomedcentral.com/track/pdf/10.1186/s12888-016-1154-5.pdf	No
	WHO-UNHCR Assessment Schedule of Serious Symptoms in Humanitarian Settings-Household Interviews (WASSS-H)		Household representative- not relevant	No
	World Health Organisation Disability Assessment Schedule 2.0 - WHO (2004)		Assesses disability in adults age 18 years and older.	No
	World Health Organization PTSD screener		OTHER	No
	Zung Scale for Depression		Depression	No

## Sheet: Trauma and mood only
	Only tools assessing both mood and trauma
	n = 24
	Tool		Measurement focus	Trauma and mood	Ages
	Arab Acculturation Scale		PTSD, depression, OTHER	Yes	22-44 in study
	Brief Symptom Inventory (BSI)		General mental health	Yes	18 and older
	Communal Traumatic Experiences Inventory (CTEI)		PTSD, depression	Yes	18-80
	Composite International Diagnostic Interview (CIDI)		Structured diagnostic interview designed for assessment of mental disorders - https://apps.who.int/iris/bitstream/handle/10665/62036/WHO_MNH_95.1.pdf	Yes	Unspecified
	Diagnostic Interview Schedule (NMH)		Traumatic experiences, depression, PTSD	Yes	9-17 in DISC-Y
	Digital Communication Assistance Tool (DCAT)		PTSD, depression, anxiety, substance use disorder, disruptive behaviour disorders, somatoform disorders, OTHER	Yes	Unspecified, median 31.5
	Eytan et al. (2002) author-developed interview		Health conditions, presence of symptoms and previous exposure to trauma	Yes	25-63 in study
	Interactive Computer-Assisted Client Assessment Survey (iCCAS)		Common Mental Disorders (CMDs) which incorporates PTSD, generalized anxiety disorders, panic disorders, phobias, social anxiety disorder and obsessive–compulsive disorder (OCD	Yes	Study mean age 36.6 SD 12.8
	Karen Mental Health Screener		PTSD/depression	Yes	18-80
	Kennedy et al. author-developed tool		Depression, anxiety, PTSD	Yes	Unspecified
	Loutan et al. author-developed questionnaire		Anxiety, depression, PTSD, traumatic events	Yes	Unspecified
	MINI International Neuropsychiatric Interview		Depression, anxiety, substance use disorders, disruptive behaviour disorders, PTSD, somatoform disorders	Yes	Unspecified but MINI KID available
	Mini International Neuropsychiatric Interview for Children and Adolescents (MINI-KID)		Depression, anxiety, substance use disorders, disruptive behaviour disorders, PTSD, somatoform disorders	Yes	6 to 17
	Multi-Adaptive Psychological Screening Software (MAPSS)		Depression, PTSD	Yes	Study uses 28-64
	New Mexico Refugee Symptom Checklist-121 - Hollifield et al. (2009)		PTSD and depression and other physical health stuff	Yes	Adults
	Process of Recognition and Orientation of Torture Victims in European Countries to Facilitate Care and Treatment (PROTECT) Questionnaire		PTSD, depression	Yes	18 and older
	Providing Online Resource and Trauma Assessment’ (PORTA)		Trauma, depression, anxiety, behavioural problems, self-harm/suicidality	Yes	Adolescents
	Refugee Health Screener-15 -- Hollifield et al. (2013)		Common Mental Disorders	Yes	14 and older
	Savin et al. author-developed checklist derived from the DSM-IV		Depression, anxiety, PTSD	Yes	18 and older
	Self-Reporting Questionnaire-Suicidal ideation and Behaviour (SRQ-SIB)		Common Mental Disorders (CMDs) which incorporates PTSD, generalized anxiety disorders, panic disorders, phobias, social anxiety disorder and obsessive–compulsive disorder (OCD	Yes	Unspecified
	Shannon et al. author-developed questionnaire		Depression, PTSD, other	Yes	18 and over
	Sondergaard et al. (2001) author-developed questionnaire		PTSD, Anxiety, Depression, OTHER	Yes	Refugees Ages 18–48 and questionnaire developed for this study
	STAR-MH		Depression, PTSD	Yes	18 and over
	Unnamed, McCloskey		Trauma and health status (mental)	Yes	Mothers and children

## Sheet: Adolescents only
	Tools assessing mood and trauma AND applicable to adolescents
	n = 7
	Tool		Measurement focus	Trauma and mood	Ages	Available for use
	Composite International Diagnostic Interview (CIDI)		Structured diagnostic interview designed for assessment of mental disorders - https://apps.who.int/iris/bitstream/handle/10665/62036/WHO_MNH_95.1.pdf	Yes	Unspecified	Yes
	Digital Communication Assistance Tool (DCAT)		PTSD, depression, anxiety, substance use disorder, disruptive behaviour disorders, somatoform disorders, OTHER	Yes	Median 26 years, SD 18.529	Yes
	Kennedy et al. author-developed tool		Depression, anxiety, PTSD	Yes	Unspecified	No
	Loutan et al. author-developed questionnaire		Anxiety, depression, PTSD, traumatic events	Yes	Unspecified	No
	Providing Online Resource and Trauma Assessment’ (PORTA)		Trauma, depression, anxiety, behavioural problems, self-harm/suicidality	Yes	Adolescents	Yes
	Refugee Health Screener-15 -- Hollifield et al. (2013)		Common Mental Disorders	Yes	14 and older	Yes
	Self-Reporting Questionnaire-Suicidal ideation and Behaviour (SRQ-SIB)		Common Mental Disorders (CMDs) which incorporates PTSD, generalized anxiety disorders, panic disorders, phobias, social anxiety disorder and obsessive–compulsive disorder (OCD	Yes	Unspecified	Yes

## Sheet: Available for use
	Tools assessing mood and trauma AND applicable to adolescents AND available for use
	n = 5
	Tool		Measurement focus	Trauma and mood	Ages	Available in full for use	Developed or validated in refugees/AS (both genders)
	Composite International Diagnostic Interview (CIDI)		Structured diagnostic interview designed for assessment of mental disorders - https://apps.who.int/iris/bitstream/handle/10665/62036/WHO_MNH_95.1.pdf	Yes	Unspecified	Yes	No
	Digital Communication Assistance Tool (DCAT)		PTSD, depression, anxiety, substance use disorder, disruptive behaviour disorders, somatoform disorders, OTHER	Yes	Median 26 years, SD 18.529	Yes	Yes
	Providing Online Resource and Trauma Assessment’ (PORTA)		Trauma, depression, anxiety, behavioural problems, self-harm/suicidality	Yes	Adolescents	Yes	No - Male only
	Refugee Health Screener-15 -- Hollifield et al. (2013)		Common Mental Disorders	Yes	14 and older	Yes	Yes
	Self-Reporting Questionnaire-Suicidal ideation and Behaviour (SRQ-SIB)		Common Mental Disorders (CMDs) which incorporates PTSD, generalized anxiety disorders, panic disorders, phobias, social anxiety disorder and obsessive–compulsive disorder (OCD	Yes	Unspecified	Yes	No - Female only

## Sheet: Validated in ref and AS
	Tools assessing mood and trauma AND applicable to adolescents AND available for use AND developed/validated in refugees/AS
	n = 2
	Tool		Measurement focus	Trauma and mood	Ages	Available in full for use	Developed or validated in refugees/AS (both male and female)
	Digital Communication Assistance Tool (DCAT)		PTSD, depression, anxiety, substance use disorder, disruptive behaviour disorders, somatoform disorders, OTHER	Yes	Median 26 years, SD 18.529	Yes	Yes
	Refugee Health Screener-15 -- Hollifield et al. (2013)		Common Mental Disorders	Yes	14 and older	Yes	Yes
