# Supplementary material for: Mental health screening in unaccompanied asylum-seeking children: screening tool selection and feasibility in the UK National Health Service
Source: Prim Health Care Res Dev. 2025 Apr 10;26:e37. doi: 10.1017/S1463423624000586 (PMC12037346; doi:10.1017/S1463423624000586)
Supplement: Mohnani et al. supplementary material 2 — Mohnani et al. supplementary material [file S1463423624000586sup002.xlsx]

## Sheet: Sheet1
	Pilot sample data
	Number	RHS-15/13	Gender	Age	Ethnicity	Language	Interpreter	Score	Time of administration (mins)	Days (since UK arrival)	Months (since UK arrival)
	1	RHS-15	Male	16	Sudan	Arabic	In-person	8/57, 0/10	8	41	1 month 10 days
	2	RHS-15	Male	16	Ethiopia	Oromo	Telephone	8/57, 4/10	12	44	1 month 13 days
	3	RHS-15	Male	16	Ethiopia	Amharic/English	Not needed	24/57, 5/10	7	149	4 months 27 days
	4	RHS-15	Male	14	Sudan	Arabic	In-person	6/57, 2/10	6	95	3 months 3 days
	5	RHS-15	Male	16	Eritrea	Tigrinya	Telephone	13/57, 7/10	10	18	0 months 18 days
	6	RHS-15	Male	17	Syria	Arabic	In-person	1/57, 0/10	6	27	0 months 27 days
	7	RHS-15	Male	16	Eritrea	Arabic	In-person	23/57, 2/10	6	27	0 months 27 days
	8	RHS-13	Male	16	Eritrea	Arabic	In-person	11/52	5	33	1 month 3 days
	9	RHS-13	Female	17	Sierra Leone	English	Not needed	40/52	2	96	3 months 4 days
	10	RHS-13	Male	16	Algeria	Arabic-French	In-person	40/52	6	246	8 months 4 days
	11	RHS-13	Male	16	Ethiopia	Oromo	In-person	19/52	10	588	1 year 7 months 9 days
	12	RHS-13	Male	16	Sudan	Arabic	In-person	5/52	3	675	1 year 10 months 6 days
	13	RHS-13	Male	15	Sudan	Arabic	In-person	28/52	8	239	9 months 16 days
	14	RHS-13	Male	15	Ethiopia	Oromo	In-person	10/52	7	38	1 month 8 days
	15	RHS-13	Male	17	Sudan	Sudanese	In-person	10/52	6	67	2 months 6 days
	16	RHS-13	Male	16	Albania	Albanian	Telephone	1/52	8	71	2 months 10 days
	17	RHS-13	Male	16	Afghanistan	Pastho/English	Not needed	28/52	4	353	11 months 19 days
	18	RHS-13	Male	17	Eritrea	Pastho	Telephone	24/52	6	222	7 months 8 days
	19	RHS-13	Male	17	Eritrea	Tigrinya/English	Not needed	29/52	3	353	11 months 19 days
	20	RHS-13	Male	16	Syria	Arabic	In-person	11/52	4	54	1 month 24 days
